# Supplementary material for: A potential source for cellulolytic enzyme discovery and environmental aspects revealed through metagenomics of Brazilian mangroves
Source: AMB Express. 2013 Oct 26;3:65. doi: 10.1186/2191-0855-3-65 (PMC3922913; doi:10.1186/2191-0855-3-65)
Supplement: Additional file 6: Table S2 — The main taxonomic groups found in the mangroves and their correspondence to each CAZy family. [file 2191-0855-3-65-S6.xls]

## Sheet: megan_all species
CAZy	BA mangrove	Number of different sequences	CAZy	RJ mangrove	Number of different sequences
GH1	Anaerolinea thermophila	6	GH1	Anaerolinea thermophila	10
	Rhodopseudomonas palustris	2		marine actinobacterium PHSC20C1	2
	Allochromatium vinosum	2		Acaryochloris marina	1
	Janibacter sp. HTCC2649	1		Sorangium cellulosum	1
	Stigmatella aurantiaca	1	GH2	Victivallis vadensis	2
GH2	Candidatus Solibacter usitatus	1		uncultured bacterium	2
	Victivallis vadensis	1		Haliscomenobacter hydrossis	1
	Paenibacillus curdlanolyticus	1		Streptomyces pristinaespiralis	1
	Pedobacter heparinus	1	GH3	Anaerolinea thermophila	10
	Cellulophaga algicola	1		Mahella australiensis	4
	Saccharopolyspora erythraea	1		uncultured Desulfobacterium sp.	2
	uncultured archaeon GZfos1D1	1		Sulfurovum sp. NBC37-1	2
GH3	Sulfurovum sp. NBC37-1	26		Phaeodactylum tricornutum	2
	Anaerolinea thermophila	9		Candidatus Solibacter usitatus	1
	Mahella australiensis	2		Paludibacter propionicigenes	1
	Rhodopseudomonas palustris	1		Dictyoglomus thermophilum	1
	Candidatus Solibacter usitatus	1		Allochromatium vinosum	1
	Cellulomonas fimi	1		Desulfobacca acetoxidans	1
	Hyphomicrobium denitrificans	1		Thioalkalivibrio sulfidophilus	1
	Caldicellulosiruptor hydrothermalis	1		Opitutus terrae	1
	Acidobacterium capsulatum	1		delta proteobacterium NaphS2	1
	Exiguobacterium sp. AT1b	1		Marivirga tractuosa	1
	Bacteroides caccae	1	GH4	Anaerolinea thermophila	8
	Pedobacter heparinus	1		Roseiflexus castenholzii	2
	Monosiga brevicollis	1		Thermobaculum terrenum	1
	Candidatus Accumulibacter phosphatis	1		Victivallis vadensis	1
	Allochromatium vinosum	1		Opitutaceae bacterium TAV2	1
	uncultured Desulfobacterium sp.	1	GH5	Deinococcus geothermalis	1
	Mesorhizobium opportunistum	1		uncultured bacterium	1
	Amycolatopsis mediterranei	1		Nocardioides sp. JS614	1
	uncultured organism	1		Paenibacillus sp. Y412MC10	1
GH4	Anaerolinea thermophila	6		Candidatus Kuenenia stuttgartiensis	1
	Thermobaculum terrenum	3	GH6	Cellulomonas fimi	1
	Roseiflexus castenholzii	2	GH8	Anaerolinea thermophila	1
	Victivallis vadensis	1	GH9	Leadbetterella byssophila	2
	Ktedonobacter racemifer	1		Victivallis vadensis	1
GH5	uncultured bacterium	2	GH10	Paludibacter propionicigenes	1
	Sorangium cellulosum	1		Verrucomicrobiae bacterium DG1235	1
	Kribbella flavida	1		Colwellia psychrerythraea	1
	Opitutus terrae	1		Saccharomonospora viridis	1
GH9	Candidatus Solibacter usitatus	1		Opitutus terrae	1
	Dysgonomonas mossii	1		Verrucomicrobium spinosum	1
	Paludibacter propionicigenes	1	GH13	Anaerolinea thermophila	3
	uncultured bacterium	1		Allochromatium vinosum	2
GH10	Opitutus terrae	3		Mycobacterium tuberculosis	1
	Pirellula staleyi	1		Desulfovibrio africanus	1
	Algoriphagus sp. PR1	1		Methylococcus capsulatus	1
	Acaryochloris marina	1		Marinithermus hydrothermalis	1
	Colwellia psychrerythraea	1		Chloroflexus aggregans	1
	Clostridium thermocellum	1		Rubrivivax benzoatilyticus	1
	uncultured organism	1		Bacillus sp. NRRL B-14911	1
GH13	Rhodopseudomonas palustris	4		Thermobaculum terrenum	1
	Desulfobacca acetoxidans	3		Enterococcus faecium	1
	Sideroxydans lithotrophicus	2		Jannaschia sp. CCS1	1
	Nitrosococcus halophilus	1		Marivirga tractuosa	1
	Myxococcus xanthus	1		Stigmatella aurantiaca	1
	Chloroflexus aggregans	1		Desulfobacterium autotrophicum	1
	Nitrococcus mobilis	1		uncultured soil bacterium	1
	Microbacterium testaceum	1		Synechococcus sp. PCC 7002	1
	Marivirga tractuosa	1		Candidatus Accumulibacter phosphatis	1
	Exiguobacterium sp. AT1b	1		Stackebrandtia nassauensis	1
	Anaerolinea thermophila	1		uncultured Chloroflexi bacterium HF0200_09I09	1
	Desulfovibrio fructosovorans	1		Methylobacterium chloromethanicum	1
	Candidatus Nitrospira defluvii	1		Syntrophus aciditrophicus	1
	Arcobacter nitrofigilis	1	GH15	Cyanothece sp. PCC 7822	1
	Syntrophus aciditrophicus	1		Nitrosococcus watsonii	1
	Dechloromonas aromatica	1	GH16	marine gamma proteobacterium HTCC2143	2
GH15	Ktedonobacter racemifer	1		Haliscomenobacter hydrossis	1
	Rhodomicrobium vannielii	1		uncultured bacterium	1
	Ralstonia solanacearum	1		Bacteroides cellulosilyticus	1
	Methylobacter tundripaludum	1		Flavobacteria bacterium BAL38	1
GH16	Catenulispora acidiphila	1		Erythrobacter sp. SD-21	1
	Flavobacterium johnsoniae	1	GH18	uncultured marine bacterium 159	2
	Herpetosiphon aurantiacus	1	GH20	Treponema denticola	1
	Coraliomargarita akajimensis	1		Chitinophaga pinensis	1
	Erythrobacter sp. SD-21	1		Streptococcus sanguinis	1
GH18	Clostridium lentocellum	1		Thermomicrobium roseum	1
	uncultured bacterium	1	GH24	Synechococcus phage S-CBS3	2
	Thalassiosira pseudonana	1		Vibrio furnissii	1
	uncultured marine bacterium 159	1		Chromobacterium violaceum	1
GH20	Haliscomenobacter hydrossis	1	GH25	Magnetospirillum magnetotacticum	1
	Paenibacillus sp. Y412MC10	1	GH26	Cytophaga hutchinsonii	2
	Flavobacteriales bacterium ALC-1	1		Opitutus terrae	2
	Symbiobacterium thermophilum	1	GH27	Dyadobacter fermentans	1
	Beutenbergia cavernae	1	GH28	Candidatus Solibacter usitatus	1
	Thermomicrobium roseum	1		Dysgonomonas gadei	1
GH25	Rhodobacteraceae bacterium HTCC2083	1		Paenibacillus sp. JDR-2	1
GH26	Chitinophaga pinensis	2	GH29	Oikopleura dioica	5
	Sorangium cellulosum	1		Paludibacter propionicigenes	1
GH27	Dyadobacter fermentans	1		Maribacter sp. HTCC2170	1
	Thermobaculum terrenum	1		Paenibacillus sp. Y412MC10	1
	Acidobacterium capsulatum	1		Acidobacterium sp. MP5ACTX8	1
	Clostridium cellulovorans	1		Lentisphaera araneosa	1
	Herpetosiphon aurantiacus	1		Cellulophaga algicola	1
	Agrobacterium vitis	1		Sphingobacterium spiritivorum	1
GH28	Victivallis vadensis	1		Akkermansia muciniphila	1
	Pedobacter heparinus	1	GH30	Colwellia psychrerythraea	2
	Pedobacter saltans	1		Mahella australiensis	1
	Opitutus terrae	1	GH31	Psychromonas ingrahamii	2
	Paenibacillus sp. JDR-2	1		Mahella australiensis	2
GH29	Thermobaculum terrenum	1		Candidatus Accumulibacter phosphatis	2
	Maribacter sp. HTCC2170	1		Listeria monocytogenes	1
	Paenibacillus sp. Y412MC10	1		Oscillochloris trichoides	1
	Ktedonobacter racemifer	1		Rhodothermus marinus	1
	Bacteroides caccae	1		Lentisphaera araneosa	1
	Pedobacter saltans	1		Branchiostoma floridae	1
	Chitinophaga pinensis	1		Opitutaceae bacterium TAV2	1
	Beutenbergia cavernae	1	GH32	Candidatus Solibacter usitatus	1
	Zunongwangia profunda	1		Verrucomicrobiae bacterium DG1235	1
GH30	Fibrobacter succinogenes	1		Paenibacillus sp. JDR-2	1
GH31	Leeuwenhoekiella blandensis	1	GH33	Candidatus Solibacter usitatus	5
	Salpingoeca sp. ATCC 50818	1		Algoriphagus sp. PR1	2
	Clostridium perfringens	1		Haliscomenobacter hydrossis	1
	Mahella australiensis	1		Microcystis aeruginosa	1
	Oscillochloris trichoides	1		Marivirga tractuosa	1
	Candidatus Accumulibacter phosphatis	1		uncultured Desulfobacterium sp.	1
GH32	Anaerolinea thermophila	2		Isosphaera pallida	1
	Candidatus Solibacter usitatus	1	GH35	Mucilaginibacter paludis	2
	Paenibacillus sp. JDR-2	1	GH37	Streptosporangium roseum	1
	uncultured planctomycete 3FN	1	GH38	Lentisphaera araneosa(8)	8
GH33	Candidatus Solibacter usitatus	4		Clostridium sp. D5	2
	Victivallis vadensis	2		Truepera radiovictrix	2
	Algoriphagus sp. PR1	1		Maribacter sp. HTCC2170	1
	Planctomyces maris	1		Thermosediminibacter oceani	1
GH37	Bacteroides eggerthii	1		Thermobaculum terrenum	1
	Mucilaginibacter paludis	1		Victivallis vadensis	1
	Anaerolinea thermophila	1		Propionibacterium acnes	1
	Mahella australiensis	1		Mahella australiensis	1
	Clostridium hathewayi	1		Bacteroides sp. 2_1_33B	1
	Rhodothermus marinus	1		Blastopirellula marina	1
GH38	Caldivirga maquilingensis	1		Halothermothrix orenii	1
	Alistipes sp. HGB5	1		Physcomitrella patens	1
	Gloeobacter violaceus	1		Opitutaceae bacterium TAV2	1
	Thermosediminibacter oceani	1	GH42	Sphaerobacter thermophilus	1
	Bacteroides sp. 2_1_33B	1		uncultured Planctomycetales bacterium HF0500_02G17	1
	Truepera radiovictrix	1		Cellulomonas flavigena	1
GH39	Methanospirillum hungatei	1		Ktedonobacter racemifer	1
	Victivallis vadensis	1		Herpetosiphon aurantiacus	1
	Spirosoma linguale	1		Thermotoga lettingae	1
	Opitutaceae bacterium TAV2	1		Opitutaceae bacterium TAV2	1
GH42	Sphaerobacter thermophilus	3	GH43	Verrucomicrobiae bacterium DG1235	2
	Anaerolinea thermophila	2		Paludibacter propionicigenes	1
	Dysgonomonas gadei	1		Sorangium cellulosum	1
	Chthoniobacter flavus	1		Bacteroides caccae	1
	Victivallis vadensis	1		Bacteroides dorei	1
	Clostridium asparagiforme	1		Rhodopirellula baltica	1
	Mahella australiensis	1		Opitutus terrae	1
	Bacillus megaterium	1	GH51	Candidatus Solibacter usitatus	1
GH43	Paludibacter propionicigenes	3		Bacteroides fragilis	1
	Bacteroides plebeius	1		Odoribacter splanchnicus	1
	Verrucomicrobiae bacterium DG1235	1	GH53	Haliscomenobacter hydrossis	1
	Sorangium cellulosum	1		Opitutus terrae	1
	Leeuwenhoekiella blandensis	1	GH57	Syntrophus aciditrophicus	2
	Saccharophagus degradans	1		Ktedonobacter racemifer	1
	Bacteroides cellulosilyticus	1		Methylacidiphilum infernorum	1
	Algoriphagus sp. PR1	1		Herpetosiphon aurantiacus	1
	Mucilaginibacter paludis	1		Synechococcus sp. PCC 7002	1
	Paenibacillus sp. oral taxon 786	1		Anaerolinea thermophila	1
	Opitutus terrae	1		Thermodesulfovibrio yellowstonii	1
	Halothermothrix orenii	1		Allochromatium vinosum	1
GH46	Clostridium beijerinckii	1		Pelobacter carbinolicus	1
GH47	Daphnia pulex	2		Sulfuricurvum kujiense	1
GH51	Ktedonobacter racemifer	2		Spirochaeta thermophila	1
	Acidobacterium sp. MP5ACTX8	1		Pyrococcus horikoshii	1
GH53	Opitutus terrae	2	GH63	Streptosporangium roseum	7
	Spirosoma linguale	1		Anaerolinea thermophila	1
GH57	Pelobacter carbinolicus	4	GH65	Thermomonospora curvata	2
	Anaerolinea thermophila	3		Cellulomonas fimi	1
	Ktedonobacter racemifer	2		Candidatus Kuenenia stuttgartiensis	1
	Sulfuricurvum kujiense	2		Stigmatella aurantiaca	1
	Candidatus Solibacter usitatus	1	GH67	Rhodothermus marinus	1
	Spirochaeta smaragdinae	1		Opitutus terrae	1
	Sulfurimonas autotrophica	1	GH72	Cyanothece sp. PCC 7425	1
GH63	Streptosporangium roseum	1	GH73	Cyanophage PSS2	4
	Gramella forsetii	1		Nitrosococcus watsonii	1
	Haliangium ochraceum	1		Thioalkalivibrio sulfidophilus	1
GH67	Aureococcus anophagefferens	1	GH76	Haliangium ochraceum	1
GH73	Dechloromonas aromatica	3	GH77	Anaerolinea thermophila	2
	Anaerofustis stercorihominis	1		Nitrococcus mobilis	1
	Sideroxydans lithotrophicus	1		uncultured bacterium	1
	Lutiella nitroferrum	1		Streptomyces bingchenggensis	1
	Clostridium sticklandii	1		Haliangium ochraceum	1
GH77	Anaerolinea thermophila	2		Rhodobacter sp. SW2	1
	Desulfobulbus propionicus	1		Aurantimonas manganoxydans	1
	Anaeromyxobacter sp. Fw109-5	1	GH78	Candidatus Solibacter usitatus	1
	Ahrensia sp. R2A130	1		Haliscomenobacter hydrossis	1
	Pelobacter carbinolicus	1		Victivallis vadensis	1
	Desulfovibrio desulfuricans	1		Conexibacter woesei	1
GH78	Opitutaceae bacterium TAV2	3		Sulfolobus islandicus	1
	Chitinophaga pinensis	2		Dictyoglomus thermophilum	1
	Opitutus terrae	2		Mahella australiensis	1
	Glaciecola sp. HTCC2999	1		Opitutus terrae	1
	Algoriphagus sp. PR1	1		Robiginitalea biformata	1
	Sphingobacterium sp. 21	1	GH88	Sorangium cellulosum	2
	Mahella australiensis	1		Pedobacter heparinus	2
	Clostridium methylpentosum	1		Bacillus sp. NRRL B-14911	1
	Rhodopirellula baltica	1		Clostridium hathewayi	1
	Robiginitalea biformata	1		Rhodothermus marinus	1
	Amycolatopsis mediterranei	1	GH102	uncultured Desulfobacterium sp.	1
GH88	Rhodothermus marinus	2		Syntrophus aciditrophicus	1
	Blastopirellula marina	1	GH104	Synechococcus phage S-CBS3	2
	Clostridium phytofermentans	1		Vibrio furnissii	1
GH102	delta proteobacterium NaphS2	1		Chromobacterium violaceum	1
	Sideroxydans lithotrophicus	1	PL5	Coraliomargarita akajimensis	1
PL1	Sorangium cellulosum	1	GT1	Mycobacterium tuberculosis	1
PL5	Candidatus Solibacter usitatus	1	GT5	Microcystis aeruginosa	2
GT1	Kribbella flavida	1		Thioalkalivibrio sulfidophilus	1
	Clostridium ljungdahlii	1	GT9	Desulfobacca acetoxidans	4
	Ktedonobacter racemifer	1		Gemmatimonas aurantiaca	3
GT5	Pirellula staleyi	1		uncultured Desulfobacterium sp.	2
GT9	Dechloromonas aromatica	13		Candidatus Nitrospira defluvii	2
	Gallionella capsiferriformans	4		Thiobacillus denitrificans	1
	Sulfuricurvum kujiense	3		Nitrococcus mobilis	1
	Candidatus Kuenenia stuttgartiensis	2		Desulfarculus baarsii	1
	Desulfobulbus propionicus	2		Acidobacterium capsulatum	1
	Pirellula staleyi	1		Candidatus Kuenenia stuttgartiensis	1
	Clavibacter michiganensis	1		Desulfobulbus propionicus	1
	Desulfobacca acetoxidans	1		delta proteobacterium NaphS2	1
	delta proteobacterium NaphS2	1		Geobacter uraniireducens	1
	Gemmatimonas aurantiaca	1		Ktedonobacter racemifer	1
	Thermodesulfovibrio yellowstonii	1		Ilyobacter polytropus	1
	Allochromatium vinosum	1		Allochromatium vinosum	1
	Spirosoma linguale	1		Pelobacter carbinolicus	1
	Pelobacter carbinolicus	1		Syntrophobacter fumaroxidans	1
	Candidatus Koribacter versatilis	1		Odoribacter splanchnicus	1
	Pseudomonas fluorescens	1	GT10	Nodularia spumigena	1
	Blastopirellula marina	1	GT19	Desulfobacca acetoxidans	3
	Chromobacterium violaceum	1		Sulfurovum sp. NBC37-1	1
GT19	Sulfurovum sp. NBC37-1(14)	14		Desulfococcus oleovorans	1
	Dechloromonas aromatica	6		Rhodomicrobium vannielii	1
	Sideroxydans lithotrophicus	4		Coxiella burnetii	1
	Thiobacillus denitrificans	1		Blastopirellula marina	1
	Hyphomicrobium denitrificans	1	GT20	Conexibacter woesei	3
	Desulfobacca acetoxidans	1		Sphaerobacter thermophilus	2
	Acidobacterium capsulatum	1		Archaeoglobus profundus	2
	delta proteobacterium NaphS2	1		Citromicrobium bathyomarinum	1
	Bdellovibrio bacteriovorus	1		Desulfobulbus propionicus	1
	Pelobacter carbinolicus	1		Sphingobacterium spiritivorum	1
	Blastopirellula marina	1	GT26	Rubrobacter xylanophilus	1
GT20	Pelobacter carbinolicus	4		Desulfurivibrio alkaliphilus	1
	Conexibacter woesei	3	GT28	Anaerolinea thermophila	7
	Aromatoleum aromaticum	2		uncultured Desulfobacterium sp.	2
	Thermomicrobium roseum	2		Halothiobacillus neapolitanus	1
	Sphaerobacter thermophilus	1		Clostridium ljungdahlii	1
	Thermobaculum terrenum	1		Cyanothece sp. PCC 7822	1
	Maricaulis maris	1		Desulfobacca acetoxidans	1
	Archaeoglobus profundus	1		Desulfobulbus propionicus	1
GT26	Frankia sp. EuI1c	3		delta proteobacterium NaphS2	1
	Nitrobacter hamburgensis	1		Methylacidiphilum infernorum	1
	Syntrophus aciditrophicus	1		Thermococcus onnurineus	1
GT28	Desulfobacca acetoxidans	2	GT35	Anaerolinea thermophila	3
	Anaerolinea thermophila	2		Candidatus Koribacter versatilis	3
	Rhodospirillum centenum	1		Thiobacillus denitrificans	1
	Paenibacillus sp. HGF7	1		Desulfobulbus propionicus	1
	Conexibacter woesei	1		Syntrophobacter fumaroxidans	1
	Sulfurovum sp. NBC37-1	1		Syntrophus aciditrophicus	1
	Eubacterium limosum	1	GT39	Cyanothece sp. ATCC 51142	1
	Pelobacter carbinolicus	1		Ktedonobacter racemifer	1
	Sulfuricurvum kujiense	1		Anaerolinea thermophila	1
	Arcobacter nitrofigilis	1		Oscillochloris trichoides	1
GT35	Sideroxydans lithotrophicus	6		Pseudomonas aeruginosa	1
	Thiobacillus denitrificans	2	GT48	Ricinus communis	1
	Anaerolinea thermophila	2	GT51	Anaerolinea thermophila	6
	Clostridium perfringens	1		Desulfobacterium autotrophicum	2
	Starkeya novella	1		Kineococcus radiotolerans	1
	uncultured Desulfobacterium sp.	1		Hyphomicrobium denitrificans	1
	Candidatus Koribacter versatilis	1		Chthoniobacter flavus	1
GT39	Dehalogenimonas lykanthroporepellens	1		Methylocystis sp. ATCC 49242	1
	delta proteobacterium NaphS2	1		Oscillochloris trichoides	1
	Anaerolinea thermophila	1		Allochromatium vinosum	1
GT51	Anaerolinea thermophila	6		uncultured Desulfobacterium sp.	1
	Thiobacillus denitrificans	2		Moritella sp. PE36	1
	delta proteobacterium NaphS2	2	GT66	uncultured archaeon	3
	Sideroxydans lithotrophicus	2		Candidatus Caldiarchaeum subterraneum	2
	Thermodesulfovibrio yellowstonii	2		Methanosaeta concilii	1
	Dechloromonas aromatica	2		Methanocella paludicola	1
	Sorangium cellulosum	1	CE4	Sphaerobacter thermophilus	2
	Hyphomicrobium denitrificans	1		Desulfobacca acetoxidans	2
	Desulfobacca acetoxidans	1		Sorangium cellulosum	1
	Chthoniobacter flavus	1		Hyphomicrobium denitrificans	1
	Conexibacter woesei	1		Candidatus Cloacamonas acidaminovorans	1
	Desulfobacterium autotrophicum	1		Carboxydothermus hydrogenoformans	1
	uncultured Acidobacteria bacterium	1		Cyanothece sp. PCC 7424	1
	Desulfococcus oleovorans	1		Desulfobacterium autotrophicum	1
	Pelobacter carbinolicus	1		Flavobacteriales bacterium ALC-1	1
	Sulfuricurvum kujiense	1		Herpetosiphon aurantiacus	1
	Clostridium difficile	1		Lyngbya majuscula	1
	Thauera sp. MZ1T	1		Natrialba magadii	1
GT53	Mycobacterium sp. JLS	1		Blastopirellula marina	1
GT66	uncultured archaeon	1		Planctomyces maris	1
	Aciduliprofundum boonei	1	CE8	Methanococcoides burtonii	1
	Sulfuricurvum kujiense	1	CE11	Sulfurovum sp. NBC37-1	2
CE4	Sulfuricurvum kujiense	4		Methylococcus capsulatus	1
	Sideroxydans lithotrophicus	3		Azospirillum sp. B510	1
	Geobacter metallireducens	3		Desulfobacca acetoxidans	1
	Rhodopseudomonas palustris	2		Bdellovibrio bacteriovorus	1
	Sorangium cellulosum	2		uncultured Desulfobacterium sp.	1
	Sphaerobacter thermophilus	2		Paracoccus denitrificans	1
	Anaerolinea thermophila	2	CE14	Anaerolinea thermophila	13
	Pirellula staleyi	1		Sinorhizobium medicae	2
	Candidatus Solibacter usitatus	1		Ktedonobacter racemifer	2
	Geobacter sp. M18	1		Planctomyces maris	2
	Hyphomicrobium denitrificans	1		Thermobaculum terrenum	1
	Desulfuromonas acetoxidans	1		Amycolicicoccus subflavus	1
	Ammonifex degensii	1		Shewanella violacea	1
	Cupriavidus necator	1		Streptomyces sp. C	1
	Carboxydothermus hydrogenoformans	1		Oscillochloris trichoides	1
	Plesiocystis pacifica	1		Burkholderia multivorans	1
	Herpetosiphon aurantiacus	1		Meiothermus ruber	1
	Ahrensia sp. R2A130	1		Spirochaeta thermophila	1
	uncultured bacterium 89	1	CBM3	Acetivibrio cellulolyticus	1
	Nocardioides sp. JS614	1	CBM4	NC10 bacterium 'Dutch sediment'	1
	Pseudomonas fluorescens	1		Chthoniobacter flavus	1
	Spirochaeta sp. Buddy	1		Fibrobacter succinogenes	1
	Halorubrum lacusprofundi	1	CBM6	Victivallis vadensis	1
	Thermotoga lettingae	1		Opitutus terrae	1
	Chelativorans sp. BNC1	1	CBM9	NC10 bacterium 'Dutch sediment'	1
CE8	Gramella forsetii	1		Chthoniobacter flavus	1
	Opitutus terrae	1		Fibrobacter succinogenes	1
CE11	Sulfurovum sp. NBC37-1	18	CBM16	NC10 bacterium 'Dutch sediment'	1
	Dechloromonas aromatica	3		Chthoniobacter flavus	1
	Rhodopseudomonas palustris	2		Fibrobacter succinogenes	1
	Pelobacter carbinolicus	2	CBM20	Haliscomenobacter hydrossis	1
	Verrucomicrobiae bacterium DG1235	1		Herpetosiphon aurantiacus	1
	delta proteobacterium NaphS2	1	CBM22	NC10 bacterium 'Dutch sediment'	1
	Arcobacter nitrofigilis	1		Chthoniobacter flavus	1
CE14	Anaerolinea thermophila	6		Fibrobacter succinogenes	1
	Bradyrhizobium japonicum	3	CBM32	Mahella australiensis	3
	Rhodothermus marinus	2		Methylococcus capsulatus	2
	Pirellula staleyi	1		Dysgonomonas gadei	1
	Janibacter sp. HTCC2649	1		Verrucomicrobium spinosum	1
	Amycolicicoccus subflavus	1		Paenibacillus curdlanolyticus	1
	Acidimicrobium ferrooxidans	1		Coraliomargarita akajimensis	1
	Acetohalobium arabaticum	1		Chitinophaga pinensis	1
	Frankia sp. EuI1c	1		Clostridium methylpentosum	1
CBM4	Exiguobacterium sp. AT1b	1		Frankia alni	1
CBM6	Verrucomicrobiae bacterium DG1235	2		Caldicellulosiruptor kronotskyensis	1
	Paludibacter propionicigenes	2	CBM50	Anaerolinea thermophila	25
	Polaribacter irgensii	1		Syntrophobacter fumaroxidans	10
	Rhodothermus marinus	1		Sorangium cellulosum	2
	Clostridium thermocellum	1		Clostridium thermocellum	2
CBM9	Exiguobacterium sp. AT1b	1		Thioalkalivibrio sulfidophilus	2
CBM16	Exiguobacterium sp. AT1b	1		Desulfovibrio magneticus	2
CBM22	Exiguobacterium sp. AT1b	1		Candidatus Solibacter usitatus	1
CBM25	Clostridium lentocellum	1		Myxococcus xanthus	1
CBM32	Chthoniobacter flavus	1		Burkholderia pseudomallei	1
	Bacteroides cellulosilyticus	1		Vibrio shilonii	1
	Dermacoccus sp. Ellin185	1		Nitrococcus mobilis	1
	Mucilaginibacter paludis	1		uncultured bacterium	1
	Rhodopirellula baltica	1		Desulfuromonas acetoxidans	1
CBM33	Pseudomonas sp. TJI-51	1		Paenibacillus sp. HGF7	1
CBM34	Anaerolinea thermophila	1		Sulfurovum sp. NBC37-1	1
CBM50	Anaerolinea thermophila	25		Chlorella variabilis	1
	Dechloromonas aromatica	4		Stigmatella aurantiaca	1
	Sideroxydans lithotrophicus	3		Spirochaeta smaragdinae	1
	Hyphomicrobium denitrificans	2		Herpetosiphon aurantiacus	1
	Stigmatella aurantiaca	2		Streptococcus sanguinis	1
	Nitrosococcus halophilus	1		Campylobacter hominis	1
	Bacteroidetes oral taxon 274	1		Synechococcus sp. WH 5701	1
	Clostridium ljungdahlii	1		Enterococcus faecalis	1
	Chloroflexus aggregans	1		Rhodobacteraceae bacterium KLH11	1
	Sorangium cellulosum	1		candidate division TM7 genomosp. GTL1	1
	Rhodospirillum rubrum	1		Thermomicrobium roseum	1
	Sphaerobacter thermophilus	1	dockerin	Rhodopirellula baltica	1
	uncultured bacterium	1	cohesin	Desulfotomaculum acetoxidans	4
	Desulfobacca acetoxidans	1		uncultured archaeon	2
	Cellulomonas flavigena	1		Sorangium cellulosum	1
	delta proteobacterium NaphS2	1		Terriglobus saanensis	1
	Desulfovibrio sp. FW1012B	1		Rhodopirellula baltica	1
	Campylobacter hominis	1
	Pelobacter carbinolicus	1
	uncultured Desulfobacterium sp.	1
	Thioalkalivibrio sulfidophilus	1
	Thermaerobacter subterraneus	1
	Dickeya zeae	1
	Nitrobacter sp. Nb-311A	1
	Thermomicrobium roseum	1
CBM51	Vibrio shilonii	1
	Blastopirellula marina	1
	Planctomyces maris	1
cohesin	uncultured archaeon	2
	Candidatus Cloacamonas acidaminovorans	1
	Desulfotomaculum acetoxidans	1
